# Supplementary material for: Enhanced Site-Specific Fluorescent Labeling of Membrane Proteins Using Native Nanodiscs
Source: Biomolecules. 2025 Feb 10;15(2):254. doi: 10.3390/biom15020254 (PMC11852578; doi:10.3390/biom15020254)
Supplement: Supplementary file 1 [file biomolecules-15-00254-s001.zip]

Archive with 1 entries (1 files):
- biomolecules-3352674-supplementary.pdf
